# Supplementary material for: QuickFit: A High-Throughput RT-qPCR-Based Assay to Quantify Viral Growth and Fitness In Vitro
Source: Viruses. 2024 Aug 19;16(8):1320. doi: 10.3390/v16081320 (PMC11360610; doi:10.3390/v16081320)
Supplement: Supplementary file 1 [file viruses-16-01320-s001.zip]

Archive with 4 entries (4 files):
- 2024-07-22 - Supplementary Tables.pdf
- __MACOSX/._2024-07-22 - Supplementary Tables.pdf
- 2024-07-22 - Supp Figures.pdf
- __MACOSX/._2024-07-22 - Supp Figures.pdf
